# Supplementary material for: Decreased Laminin Expression by Human Lung Epithelial Cells and Fibroblasts Cultured in Acellular Lung Scaffolds from Aged Mice
Source: PLoS One. 2016 Mar 8;11(3):e0150966. doi: 10.1371/journal.pone.0150966 (PMC4783067; doi:10.1371/journal.pone.0150966)
Supplement: S3 Table — Average raw unique peptide hits for proteins positively identified in young (3 week) vs old (1 year) decellularized mouse lungs (n = 3/group). (XLS) [file pone.0150966.s006.xls]

## Sheet: Table
Gene Symbol	Bio View:267 Proteins in 157 Clusters	IPI	M.W.	3W.1	3W.2	3W.3	1Y.1	1Y.2	1Y.3	p-value
Cytoplasmic
Atp2a1	Sarcoplasmic/endoplasmic reticulum calcium ATPase 1	IPI00311654	109 kDa	12	2	10	0	0	0	0.120117
Atp2a2	Cluster of Isoform SERCA2A of Sarcoplasmic/endoplasmic reticulum calcium ATPase 2 (IPI00468900)	IPI00468900 [2]	110 kDa	6	5	5	0	0	0	0.00388351
Atp2a2	Isoform SERCA2A of Sarcoplasmic/endoplasmic reticulum calcium ATPase 2	IPI00468900	110 kDa	6	5	5	0	0	0	0.00388351
Atp2a2	Isoform SERCA2B of Sarcoplasmic/endoplasmic reticulum calcium ATPase 2	IPI00338964	115 kDa	6	5	5	0	0	0	0.00388351
Cpa3	Mast cell carboxypeptidase A	IPI00126316	49 kDa	0	0	0	0	2	0	0.42265
Dlat	Dihydrolipoyllysine-residue acetyltransferase component of pyruvate dehydrogenase complex, mitochondrial	IPI00153660	68 kDa	3	2	3	0	0	0	0.0152681
Eef1a2	Cluster of Elongation factor 1-alpha 2 (IPI00119667)	IPI00119667 [3]	50 kDa	2	5	2	0	0	0	0.095466
Eef1a2	Elongation factor 1-alpha 2	IPI00119667	50 kDa	0	3	0	0	0	0	0.42265
Eef1a1	Elongation factor 1-alpha 1	IPI00307837	50 kDa	2	5	2	0	0	0	0.095466
Eef1a1	Uncharacterized protein	IPI00831184	21 kDa	0	3	0	0	0	0	0.42265
Epx	Eosinophil peroxidase	IPI00894889	81 kDa	2	2	3	12	4	6	0.170785
Gapdh	Cluster of Glyceraldehyde-3-phosphate dehydrogenase (IPI00989794)	IPI00989794 [13]	36 kDa	4	3	3	0	0	0	0.00985246
Gapdh	Glyceraldehyde-3-phosphate dehydrogenase	IPI00990544	36 kDa	2	0	0	0	0	0	0.42265
Gapdh	Glyceraldehyde-3-phosphate dehydrogenase	IPI00986980	36 kDa	4	3	3	0	0	0	0.00985246
Gapdh	Glyceraldehyde-3-phosphate dehydrogenase	IPI00849045	36 kDa	2	0	0	0	0	0	0.42265
Gapdh	glyceraldehyde-3-phosphate dehydrogenase-like	IPI00988324	36 kDa	4	3	3	0	0	0	0.00985246
Gapdh	Glyceraldehyde-3-phosphate dehydrogenase	IPI00752289	36 kDa	2	2	2	0	0	0	#DIV/0!
Gapdh	Glyceraldehyde-3-phosphate dehydrogenase	IPI00751677	36 kDa	2	0	2	0	0	0	0.183503
Gapdh	glyceraldehyde-3-phosphate dehydrogenase-like	IPI00753028	42 kDa	2	0	0	0	0	0	0.42265
Gapdh	Glyceraldehyde-3-phosphate dehydrogenase (Fragment)	IPI00989722	36 kDa	4	3	3	0	0	0	0.00985246
Gapdh	Glyceraldehyde-3-phosphate dehydrogenase (Fragment)	IPI00989664	36 kDa	2	0	0	0	0	0	0.42265
Gapdh	Glyceraldehyde-3-phosphate dehydrogenase	IPI00874682	36 kDa	4	3	3	0	0	0	0.00985246
Gapdh	Glyceraldehyde-3-phosphate dehydrogenase	IPI00123176	37 kDa	2	0	0	0	0	0	0.42265
Gapdh	Glyceraldehyde-3-phosphate dehydrogenase	IPI00399459	36 kDa	3	0	2	0	0	0	0.199359
Gapdh	glyceraldehyde-3-phosphate dehydrogenase-like isoform 1	IPI00850337	44 kDa	4	3	3	0	0	0	0.00985246
Prdx1	Cluster of Peroxiredoxin-1 (IPI00121788)	IPI00121788 [5]	22 kDa	5	4	3	0	0	0	0.0202041
Prdx1	Peroxiredoxin-1	IPI00121788 (+2)	22 kDa	5	4	3	0	0	0	0.0202041
Prdx1	22 kDa protein	IPI00989423	22 kDa	3	2	2	0	0	0	0.0198039
Prdx1	Uncharacterized protein	IPI00649645	14 kDa	2	0	0	0	0	0	0.42265
Rap1b	Cluster of Ras-related protein Rap-1b (IPI00407954)	IPI00407954 [2]	21 kDa	0	2	0	0	0	0	0.42265
Rap1b	Ras-related protein Rap-1b	IPI00407954	21 kDa	0	2	0	0	0	0	0.42265
Rap1a	Ras-related protein Rap-1A	IPI00138406	21 kDa	0	2	0	0	0	0	0.42265
Rpl6	Cluster of 60S ribosomal protein L6-like (IPI00626312)	IPI00626312 [2]	33 kDa	0	0	0	3	0	0	0.42265
Rpl6	60S ribosomal protein L6-like	IPI00626312	33 kDa	0	0	0	2	0	0	0.42265
Rpl6	60S ribosomal protein L6	IPI00750333	33 kDa	0	0	0	2	0	0	0.42265
Rplp0	Cluster of 60S acidic ribosomal protein P0 (IPI00314950)	IPI00314950	34 kDa	0	2	0	0	0	0	0.42265
Rplp0	60S acidic ribosomal protein P0	IPI00314950	34 kDa	0	2	0	0	0	0	0.42265
Srl	Isoform 1 of Sarcalumenin	IPI00224456 (+1)	99 kDa	0	0	3	0	0	0	0.42265
Tgm2	Protein-glutamine gamma-glutamyltransferase 2	IPI00126861	77 kDa	4	8	6	2	0	0	0.0248175
Cytoskeletal
Acta1	Cluster of Actin, alpha skeletal muscle (IPI00110827)	IPI00110827 [7]	42 kDa	10	10	10	2	0	0	0.00506332
Acta1	Actin, alpha skeletal muscle	IPI00110827	42 kDa	6	4	7	2	0	0	0.0125409
Actc1	Putative uncharacterized protein	IPI00654242	42 kDa	5	4	6	2	0	0	0.00838827
Actbl2	Beta-actin-like protein 2	IPI00221528	42 kDa	2	2	0	0	0	0	0.183503
Actg1	Gamma actin-like protein	IPI00136929	44 kDa	4	5	2	0	0	0	0.0532707
Actb	Putative uncharacterized protein	IPI00473320	42 kDa	4	5	2	0	0	0	0.0532707
Actg1	29 kDa protein	IPI01026775	29 kDa	0	3	0	0	0	0	0.42265
Actb	Actin, cytoplasmic 1	IPI00110850	42 kDa	4	5	2	2	0	0	0.0576381
Actn1	Cluster of Uncharacterized protein (IPI00989903)	IPI00989903 [3]	103 kDa	5	4	3	0	0	0	0.0202041
Actn1	Uncharacterized protein	IPI00989903	103 kDa	5	4	3	0	0	0	0.0202041
Actn4	Alpha-actinin-4	IPI00118899	105 kDa	5	3	3	0	0	0	0.031504
Actn4	Uncharacterized protein	IPI00775849	60 kDa	3	0	2	0	0	0	0.199359
Actn2	Cluster of alpha-actinin-2 (IPI00387557)	IPI00387557 [2]	104 kDa	11	10	12	0	0	0	0.00274349
Actn2	alpha-actinin-2	IPI00387557	104 kDa	11	10	12	0	0	0	0.00274349
Actn2	Alpha-actinin-2	IPI00331664	104 kDa	9	7	8	0	0	0	0.00516799
Actn3	Alpha-actinin-3	IPI00136701	103 kDa	4	2	4	0	0	0	0.0377496
Anxa1	Cluster of Uncharacterized protein (IPI00652811)	IPI00652811 [2]	40 kDa	0	3	2	0	0	0	0.199359
Anxa1	Uncharacterized protein	IPI00652811	40 kDa	0	3	2	0	0	0	0.199359
Anxa1	Annexin A1	IPI00230395	39 kDa	0	3	2	0	0	0	0.199359
Anxa2	Cluster of Annexin A2 (IPI00468203)	IPI00468203	39 kDa	4	3	0	0	0	0	0.19171
Anxa2	Annexin A2	IPI00468203	39 kDa	4	3	0	0	0	0	0.19171
Des	Desmin	IPI00130102	53 kDa	13	7	9	0	0	0	0.0317182
Dpysl2	Dihydropyrimidinase-related protein 2	IPI00114375	62 kDa	0	5	0	0	0	0	0.42265
Dsp	Desmoplakin	IPI00553419	333 kDa	2	2	4	0	0	0	0.057191
Flna	Cluster of Isoform 1 of Filamin-A (IPI00131138)	IPI00131138 [4]	281 kDa	4	4	4	0	0	0	#DIV/0!
Flna	Isoform 1 of Filamin-A	IPI00131138 (+1)	281 kDa	4	4	4	0	0	0	#DIV/0!
Flna	Uncharacterized protein	IPI00886056	56 kDa	3	3	3	0	0	0	#DIV/0!
Flna	Isoform 2 of Filamin-A	IPI00387373	27 kDa	2	2	2	0	0	0	#DIV/0!
Flnc	Uncharacterized protein	IPI00664670 (+1)	292 kDa	4	2	6	0	0	0	0.0741799
Krt1	Keratin, type II cytoskeletal 1	IPI00625729	66 kDa	4	5	5	4	4	5	0.518519
Krt2	Cluster of Keratin, type II cytoskeletal 2 epidermal (IPI00622240)	IPI00622240 [2]	71 kDa	3	6	6	0	2	0	0.0285822
Krt2	Keratin, type II cytoskeletal 2 epidermal	IPI00622240	71 kDa	3	6	6	0	2	0	0.0285822
Krt2	Uncharacterized protein	IPI00875096	27 kDa	0	0	4	0	0	0	0.42265
Krt4	Keratin, type II cytoskeletal 4	IPI00420312	56 kDa	38	17	33	4	0	3	0.0465312
Krt5	Uncharacterized protein	IPI00470126	60 kDa	18	11	22	4	7	6	0.0629308
Krt6a	Cluster of Uncharacterized protein (IPI00762364)	IPI00762364 [5]	50 kDa	10	17	13	3	3	4	0.0357378
Krt6a	Uncharacterized protein	IPI00762364	50 kDa	8	14	11	0	2	2	0.019814
Krt75	Keratin, type II cytoskeletal 75	IPI00221797	60 kDa	5	11	7	2	2	3	0.0893728
4732456N10Rik	hypothetical protein LOC239673	IPI00222228	58 kDa	3	9	6	2	0	2	0.100289
Krt84	Keratin, type II cuticular Hb4	IPI00347019	65 kDa	0	3	0	0	0	0	0.42265
Krt6b	Keratin, type II cytoskeletal 6B	IPI00131366	60 kDa	5	12	9	0	2	2	0.0569105
Krt7	Keratin, type II cytoskeletal 7	IPI00406377	51 kDa	0	5	2	0	0	0	0.249521
Krt8	Keratin, type II cytoskeletal 8	IPI00322209	55 kDa	4	7	3	0	0	0	0.0603815
Krt10	Cluster of Uncharacterized protein (IPI01008564)	IPI01008564 [3]	49 kDa	5	3	4	4	4	3	0.64945
Krt10	Uncharacterized protein	IPI01008564	49 kDa	5	3	4	4	4	3	0.64945
Krt10	Isoform 1 of Keratin, type I cytoskeletal 10	IPI00798492 (+1)	58 kDa	5	3	4	4	4	3	0.64945
Krt13	Isoform 1 of Keratin, type I cytoskeletal 13	IPI00136056	48 kDa	22	11	23	7	5	3	0.0605062
Krt14	Cluster of Keratin, type I cytoskeletal 14 (IPI00227140)	IPI00227140 [9]	53 kDa	12	20	15	4	5	6	0.0380787
Krt14	Keratin, type I cytoskeletal 14	IPI00227140	53 kDa	11	8	11	3	4	3	0.0144222
Gm5414	type II keratin Kb14	IPI00462141	60 kDa	0	2	2	0	0	0	0.183503
Krt15	keratin, type I cytoskeletal 15	IPI00225378 (+1)	49 kDa	13	4	13	3	2	0	0.0988215
Krt42	Keratin, type I cytoskeletal 42	IPI00468696	50 kDa	5	8	8	3	3	2	0.0383797
Krt17	Keratin, type I cytoskeletal 17	IPI00230365	48 kDa	5	12	6	3	4	3	0.183395
Krt16	Keratin intermediate filament 16a	IPI00131209 (+1)	52 kDa	3	4	3	2	2	2	0.057191
Krt20	Keratin, type I cytoskeletal 20	IPI00135197	49 kDa	2	2	2	2	2	0	0.42265
Krt14	Type I epidermal keratin (Fragment)	IPI00828528	11 kDa	2	3	2	2	2	2	0.42265
Krt17	Uncharacterized protein	IPI00874909	14 kDa	2	3	2	2	2	0	0.273893
Krt42	Putative uncharacterized protein	IPI00420316	26 kDa	3	6	5	2	2	0	0.043162
Krt18	Keratin, type I cytoskeletal 18	IPI00311493	48 kDa	0	3	0	0	0	0	0.42265
Krt19	Keratin, type I cytoskeletal 19	IPI00112947	45 kDa	8	7	5	2	2	0	0.0101537
Krt71	Keratin, type II cytoskeletal 71	IPI00468956	57 kDa	0	3	2	2	0	0	0.420396
Krt73	Keratin, type II cytoskeletal 73	IPI00347110	59 kDa	5	5	5	2	2	3	0.0152681
Krt74	Keratin, type II cytoskeletal 74	IPI00420970	55 kDa	2	2	0	0	0	0	0.183503
Krt76	Keratin, type II cytoskeletal 2 oral	IPI00346834	63 kDa	4	9	5	2	0	3	0.0858084
Krt77	Keratin, type II cytoskeletal 1b	IPI00462140	61 kDa	2	5	3	0	2	0	0.078155
Krt78	keratin Kb40	IPI00348328	112 kDa	3	2	0	2	0	2	0.779107
Krt79	Keratin, type II cytoskeletal 79	IPI00124499	58 kDa	0	7	3	2	0	2	0.4323
Krt80	Keratin, type II cytoskeletal 80	IPI00660358	51 kDa	3	0	2	0	0	0	0.199359
Krt85	Cluster of Keratin, type II cuticular Hb5 (IPI00331459)	IPI00331459	56 kDa	0	0	0	2	0	0	0.42265
Krt85	Keratin, type II cuticular Hb5	IPI00331459	56 kDa	0	0	0	2	0	0	0.42265
Myh6	Cluster of Myosin-6 (IPI00129404)	IPI00129404 [2]	224 kDa	51	23	28	9	3	3	0.0713275
Myh6	Myosin-6	IPI00129404	224 kDa	49	22	27	9	3	3	0.0719915
Myh7	Myosin-7	IPI00130653	223 kDa	37	14	19	5	3	3	0.10506
Myh8	Cluster of Myosin-8 (IPI00265380)	IPI00265380 [9]	223 kDa	139	13	82	10	7	3	0.188958
Myh8	Myosin-8	IPI00265380	223 kDa	93	11	58	7	4	2	0.171237
Myh1	Myosin-1	IPI00380896	223 kDa	91	12	57	9	6	3	0.173752
Myh3	Myosin-3	IPI00380895	224 kDa	30	6	18	3	4	2	0.161905
Myh13	Uncharacterized protein	IPI00468665	224 kDa	21	3	17	2	0	3	0.155769
Myh4	Myosin-4	IPI00404837	223 kDa	60	10	44	6	5	2	0.14894
Myh2	Uncharacterized protein	IPI01027446	220 kDa	72	10	48	10	5	3	0.172935
Myh2	Uncharacterized protein	IPI00986364	183 kDa	54	8	34	10	5	3	0.187558
Myh8	MKIAA4211 protein (Fragment)	IPI00554971	36 kDa	6	0	7	0	0	0	0.185908
Myh1	Uncharacterized protein	IPI00918426	98 kDa	21	7	20	4	0	3	0.0850863
Myh9	Cluster of Myosin-9 (IPI00123181)	IPI00123181 [2]	226 kDa	54	55	30	0	0	0	0.029726
Myh9	Myosin-9	IPI00123181	226 kDa	54	55	30	0	0	0	0.029726
Myh9	Myh9 protein (Fragment)	IPI00830632	26 kDa	7	3	0	0	0	0	0.241902
Myh10	Cluster of Uncharacterized protein (IPI00338604)	IPI00338604 [3]	232 kDa	39	41	20	0	0	0	0.0380167
Myh10	Uncharacterized protein	IPI00338604 (+1)	232 kDa	39	41	20	0	0	0	0.0380167
Myh10	Uncharacterized protein	IPI00757312	233 kDa	39	41	20	0	0	0	0.0380167
Myh11	Cluster of myosin-11 isoform 1 (IPI00938530)	IPI00938530 [2]	223 kDa	37	24	19	0	0	0	0.0381669
Myh11	myosin-11 isoform 1	IPI00938530	223 kDa	37	24	19	0	0	0	0.0381669
Myh11	Isoform 1 of Myosin-11	IPI00114894	227 kDa	35	23	18	0	0	0	0.0374347
Myh14	Isoform 1 of Myosin-14	IPI00453996	229 kDa	37	35	17	0	0	0	0.0430108
Myh15	Uncharacterized protein	IPI00947579	222 kDa	2	2	0	0	0	0	0.183503
Myh7b	Myosin-7B	IPI00755200	222 kDa	4	0	0	0	0	0	0.42265
Myo1b	Uncharacterized protein	IPI00720223	126 kDa	0	2	0	0	0	0	0.42265
Myo1c	Isoform 1 of Myosin-Ic	IPI00620222	122 kDa	3	4	0	0	0	0	0.19171
Myom1	Isoform 1 of Myomesin-1	IPI00626655	185 kDa	3	0	0	0	0	0	0.42265
Nefh	Neurofilament heavy polypeptide	IPI00114241	117 kDa	0	0	2	0	0	0	0.42265
Plec	Cluster of Uncharacterized protein (IPI00987577)	IPI00987577 [7]	58 kDa	3	4	2	0	0	0	0.0350987
Plec	plectin isoform 1	IPI00421268	534 kDa	3	4	2	0	0	0	0.0350987
Plec	Isoform PLEC-1I of Plectin	IPI01008141	517 kDa	3	4	2	0	0	0	0.0350987
Plec	plectin isoform 1c2alpha3alpha	IPI00230061	522 kDa	3	4	2	0	0	0	0.0350987
Plec	plectin isoform 1e	IPI00468273	515 kDa	3	4	2	0	0	0	0.0350987
Plec	plectin isoform 1a	IPI01008579	517 kDa	3	4	2	0	0	0	0.0350987
Plec	plectin isoform 1g	IPI00400214	518 kDa	3	4	2	0	0	0	0.0350987
Plec	Uncharacterized protein	IPI00990657	187 kDa	2	3	0	0	0	0	0.199359
Spna2	Cluster of spectrin alpha chain, brain isoform 2 (IPI00757353)	IPI00757353 [2]	285 kDa	0	2	6	0	0	0	0.269703
Spna2	spectrin alpha chain, brain isoform 2	IPI00757353	285 kDa	0	2	6	0	0	0	0.269703
Spna2	spectrin alpha chain, brain isoform 1	IPI00798592	285 kDa	0	2	6	0	0	0	0.269703
Spnb2	Cluster of Isoform 1 of Spectrin beta chain, brain 1 (IPI00319830)	IPI00319830 [2]	274 kDa	3	0	0	0	0	0	0.42265
Spnb2	Isoform 1 of Spectrin beta chain, brain 1	IPI00319830	274 kDa	3	0	0	0	0	0	0.42265
Spnb2	Isoform 2 of Spectrin beta chain, brain 1	IPI00121892	251 kDa	3	0	0	0	0	0	0.42265
Tuba1a	Cluster of Tubulin alpha-1A chain (IPI00110753)	IPI00110753 [5]	50 kDa	8	8	7	0	0	0	0.00188502
Tuba1a	Tubulin alpha-1A chain	IPI00110753	50 kDa	6	6	5	0	0	0	0.00344235
Tuba4a	Tubulin alpha-4A chain	IPI00117350	50 kDa	4	5	4	0	0	0	0.00586515
Tuba3a	Putative uncharacterized protein	IPI00473667	44 kDa	5	5	5	0	0	0	#DIV/0!
Tuba8	Tubulin alpha-8 chain	IPI00311175	50 kDa	4	5	4	0	0	0	0.00586515
Tuba3a	Tubulin alpha-3 chain	IPI00466390	50 kDa	5	5	5	0	0	0	#DIV/0!
Tubb5	Cluster of Tubulin beta-5 chain (IPI00117352)	IPI00117352 [4]	50 kDa	7	11	5	0	0	0	0.049067
Tubb5	Tubulin beta-5 chain	IPI00117352	50 kDa	7	10	5	0	0	0	0.0370862
Tubb2b	Tubulin beta-2B chain	IPI00109061	50 kDa	5	6	4	0	0	0	0.0130725
Tubb4	Tubulin beta-4 chain	IPI00109073	50 kDa	3	4	2	0	0	0	0.0350987
Tubb2c	Tubulin beta-2C chain	IPI00169463	50 kDa	4	7	3	0	0	0	0.0603815
Tubb6	Cluster of Tubulin beta-6 chain (IPI00122928)	IPI00122928	50 kDa	2	2	0	0	0	0	0.183503
Tubb6	Tubulin beta-6 chain	IPI00122928	50 kDa	2	2	0	0	0	0	0.183503
Tpm1	Cluster of Uncharacterized protein (IPI00404662)	IPI00404662 [4]	33 kDa	2	4	3	0	0	0	0.0350987
Tpm1	Uncharacterized protein	IPI00404662	33 kDa	2	4	3	0	0	0	0.0350987
Tpm1	Uncharacterized protein	IPI00831423	29 kDa	0	3	2	0	0	0	0.199359
Tpm1	Uncharacterized protein	IPI00830701	37 kDa	0	2	2	0	0	0	0.183503
Tpm1	Uncharacterized protein	IPI00830704	33 kDa	0	2	2	0	0	0	0.183503
Ttn	Cluster of Isoform 1 of Titin (IPI00756257)	IPI00756257 [4]	3906 kDa	48	2	10	4	0	0	0.318575
Ttn	Isoform 1 of Titin	IPI00756257	3906 kDa	48	2	10	4	0	0	0.318575
Ttn	Isoform 3 of Titin	IPI00753639	619 kDa	3	0	0	0	0	0	0.42265
Ttn	titin isoform N2-A	IPI00604969	3716 kDa	48	2	10	4	0	0	0.318575
Ttn	Titin (Fragment)	IPI00750701	914 kDa	2	0	0	0	0	0	0.42265
Vim	Vimentin	IPI00227299	54 kDa	7	5	6	0	0	0	0.00913261
Extracellular Matrix
Agrn	Cluster of Isoform 3 of Agrin (IPI00874558)	IPI00874558 [2]	198 kDa	6	5	5	0	0	0	0.00388351
Agrn	Isoform 3 of Agrin	IPI00874558	198 kDa	6	5	5	0	0	0	0.00388351
Agrn	Isoform 1 of Agrin	IPI00648938	208 kDa	6	5	5	0	0	0	0.00388351
Agrn	agrin-like	IPI00987299	28 kDa	2	2	4	0	0	0	0.057191
Aspn	Asporin	IPI00117957	43 kDa	3	2	2	2	0	0	0.113145
Col1a1	Isoform 1 of Collagen alpha-1(I) chain	IPI00329872	138 kDa	3	2	2	3	2	2	1
Col1a2	Collagen alpha-2(I) chain	IPI00222188	130 kDa	3	3	0	0	0	0	0.183503
Col4a1	Collagen alpha-1(IV) chain	IPI00109588	161 kDa	4	0	2	7	6	5	0.0547868
Col4a2	Cluster of Collagen alpha-2(IV) chain (IPI00338452)	IPI00338452	167 kDa	4	3	3	6	8	7	0.00996386
Col4a2	Collagen alpha-2(IV) chain	IPI00338452	167 kDa	4	3	3	6	8	7	0.00996386
Col4a3	Collagen alpha-3(IV) chain	IPI00137938	162 kDa	0	0	0	2	0	0	0.42265
Col4a4	Isoform 1 of Collagen alpha-4(IV) chain	IPI00626353	164 kDa	0	0	0	2	0	2	0.183503
Col4a5	Cluster of collagen, type IV, alpha 5 (IPI00113477)	IPI00113477 [2]	162 kDa	0	0	0	2	2	3	0.0198039
Col4a5	collagen, type IV, alpha 5	IPI00113477	162 kDa	0	0	0	2	2	3	0.0198039
Col4a5	Uncharacterized protein	IPI00762570	92 kDa	0	0	0	2	2	3	0.0198039
Col6a1	Cluster of Collagen alpha-1(VI) chain (IPI00339885)	IPI00339885 [2]	108 kDa	12	18	15	11	2	3	0.0556595
Col6a1	Collagen alpha-1(VI) chain	IPI00339885	108 kDa	12	18	15	11	2	3	0.0556595
Col6a1	Uncharacterized protein	IPI00990071	30 kDa	8	8	7	3	0	0	0.0144222
Col6a2	Cluster of Collagen alpha-2(VI) chain (IPI00621027)	IPI00621027 [2]	110 kDa	9	10	12	7	5	6	0.0198551
Col6a2	Collagen alpha-2(VI) chain	IPI00621027	110 kDa	9	10	12	7	5	6	0.0198551
Col6a2	Uncharacterized protein	IPI00752825	99 kDa	6	6	8	6	4	6	0.2302
Col6a3	Uncharacterized protein (Fragment)	IPI00830749	102 kDa	20	19	18	12	10	10	0.000770484
Col6a3	Uncharacterized protein	IPI00877197	186 kDa	10	12	14	2	0	0	0.00266492
Col6a5	Cluster of collagen alpha-5(VI) chain-like (IPI00990932)	IPI00990932 [2]	285 kDa	0	0	3	3	0	0	1
Col6a5	collagen alpha-5(VI) chain-like	IPI00990932	285 kDa	0	0	3	3	0	0	1
Col6a5	Collagen alpha-5(VI) chain	IPI00675799	290 kDa	0	0	3	2	0	0	0.797171
Col7a1	Collagen alpha-1(VII) chain	IPI00134652	295 kDa	0	4	0	2	0	0	0.685598
Col12a1	Cluster of Uncharacterized protein (IPI00881909)	IPI00881909 [2]	334 kDa	4	6	2	0	0	0	0.0741799
Col12a1	Uncharacterized protein	IPI00881909	334 kDa	4	6	2	0	0	0	0.0741799
Col12a1	Isoform 3 of Collagen alpha-1(XII) chain	IPI00319976	213 kDa	4	6	2	0	0	0	0.0741799
Col14a1	Isoform 1 of Collagen alpha-1(XIV) chain	IPI00330632 (+1)	193 kDa	0	2	0	0	0	0	0.42265
Dcn	Decorin	IPI00123196	40 kDa	6	4	5	0	0	0	0.0130725
Dpt	Dermatopontin	IPI00138251	24 kDa	3	4	3	2	2	3	0.101192
Emilin1	Cluster of EMILIN-1 (IPI00115516)	IPI00115516 [2]	108 kDa	3	2	0	0	0	0	0.199359
Emilin1	EMILIN-1	IPI00115516	108 kDa	3	2	0	0	0	0	0.199359
Emilin1	Putative uncharacterized protein	IPI00653575	71 kDa	2	2	0	0	0	0	0.183503
Fbn1	Cluster of fibrillin-1 (IPI00338565)	IPI00338565 [2]	312 kDa	4	0	0	2	0	0	0.685598
Fbn1	fibrillin-1	IPI00338565	312 kDa	4	0	0	2	0	0	0.685598
Fbn1	Fibrillin-1	IPI00122438	312 kDa	3	0	0	2	0	0	0.797171
Fbln5	Fibulin-5	IPI00323035	50 kDa	3	4	2	0	0	0	0.0350987
Fga	fibrinogen, alpha polypeptide isoform 2	IPI00115522	61 kDa	0	4	3	0	0	0	0.19171
Fgb	Fibrinogen beta chain	IPI00279079	55 kDa	5	10	6	0	0	0	0.0444669
Fgg	Fibrinogen gamma chain	IPI00990997	49 kDa	2	6	3	2	0	0	0.113464
Fn1	Cluster of Putative uncharacterized protein (IPI00352163)	IPI00352163 [3]	253 kDa	14	15	9	0	0	0	0.0208007
Fn1	Putative uncharacterized protein	IPI00352163	253 kDa	14	15	9	0	0	0	0.0208007
Fn1	Putative uncharacterized protein	IPI00975193	263 kDa	14	15	9	0	0	0	0.0208007
Fn1	Fibronectin	IPI00113539	272 kDa	13	15	8	0	0	0	0.028799
Hspg2	Cluster of Uncharacterized protein (IPI00987065)	IPI00987065 [3]	287 kDa	32	35	20	16	10	9	0.0450608
Hspg2	Uncharacterized protein	IPI00987065	287 kDa	24	24	16	16	10	9	0.0507792
Hspg2	basement membrane-specific heparan sulfate proteoglycan core protein	IPI00515360	470 kDa	32	35	20	16	10	9	0.0450608
Hspg2	Basement membrane-specific heparan sulfate proteoglycan core protein	IPI00113824	398 kDa	29	30	16	15	10	9	0.0777585
Lama2	Cluster of Uncharacterized protein (IPI00874362)	IPI00874362 [2]	343 kDa	5	4	2	5	2	6	0.679833
Lama2	Uncharacterized protein	IPI00874362	343 kDa	5	4	2	5	2	6	0.679833
Lama2	Uncharacterized protein	IPI00989412	343 kDa	5	4	2	5	2	6	0.679833
Lama4	Laminin subunit alpha-4	IPI00223446	202 kDa	0	0	3	0	0	0	0.42265
Lama5	Cluster of Laminin subunit alpha-5 (IPI00116913)	IPI00116913 [2]	404 kDa	30	24	14	12	5	4	0.0580391
Lama5	Laminin subunit alpha-5	IPI00116913	404 kDa	30	24	14	12	5	4	0.0580391
Lama5	Uncharacterized protein	IPI00624079	190 kDa	18	14	9	9	3	3	0.06153
Lamb1	laminin subunit beta-1	IPI00338785	202 kDa	9	8	6	2	2	0	0.00570468
Lamb2	Laminin subunit beta-2	IPI00119065	197 kDa	22	20	14	21	17	14	0.693961
Lamb3	Laminin subunit beta-3	IPI00117093	129 kDa	16	15	10	2	0	0	0.0121043
Lamc1	Cluster of laminin subunit gamma-1 precursor (IPI01027808)	IPI01027808 [2]	177 kDa	25	19	16	22	20	26	0.455331
Lamc1	laminin subunit gamma-1 precursor	IPI01027808	177 kDa	25	19	16	22	20	26	0.455331
Lamc1	Laminin subunit gamma-1	IPI00400016	177 kDa	24	18	14	20	18	24	0.594189
Lamc2	laminin subunit gamma-2	IPI00117115	130 kDa	7	7	3	2	3	0	0.076178
Lama3	Cluster of laminin subunit alpha-3 (IPI01008574)	IPI01008574 [2]	366 kDa	19	17	19	5	2	4	0.000285974
Lama3	laminin subunit alpha-3	IPI01008574	366 kDa	19	17	19	5	2	4	0.000285974
Lama3	Isoform B of Laminin subunit alpha-3	IPI00125058	366 kDa	18	17	17	4	2	4	0.000371369
Mfap4	Isoform 1 of Microfibril-associated glycoprotein 4	IPI00133751	29 kDa	2	2	0	0	0	0	0.183503
Nid1	Nidogen-1	IPI00111793	137 kDa	10	11	11	10	9	8	0.0824417
Nid2	Nidogen-2	IPI00129903	154 kDa	4	5	5	2	2	2	0.0152681
Npnt	Isoform 2 of Nephronectin	IPI00314999	64 kDa	2	0	2	5	5	5	0.031504
Postn	Cluster of Isoform 4 of Periostin (IPI00409326)	IPI00409326 [2]	87 kDa	5	6	7	0	0	0	0.00913261
Postn	Isoform 4 of Periostin	IPI00409326	87 kDa	5	6	7	0	0	0	0.00913261
Postn	Isoform 2 of Periostin	IPI00120870	90 kDa	5	6	7	0	0	0	0.00913261
Vtn	Vitronectin	IPI00129240	55 kDa	0	0	0	2	0	0	0.42265
Membrane
Aqp1	Aquaporin-1	IPI00123183	29 kDa	2	0	0	2	0	2	0.518519
Cav1	Isoform Alpha of Caveolin-1	IPI00117829 (+1)	21 kDa	0	3	2	0	2	0	0.420396
Cd36	Platelet glycoprotein 4	IPI00331214	53 kDa	0	0	2	3	0	2	0.420396
Dpep1	Dipeptidase 1	IPI00134390	46 kDa	2	2	0	2	0	0	0.518519
Jup	Junction plakoglobin	IPI00229475	82 kDa	2	0	0	0	0	0	0.42265
Mpz	myelin protein P0 precursor	IPI01008333	28 kDa	2	0	0	0	0	0	0.42265
Myadm	Myeloid-associated differentiation marker	IPI00132938	35 kDa	2	0	2	0	0	0	0.183503
Pdcd6	Programmed cell death protein 6	IPI00121736	22 kDa	0	2	0	0	0	0	0.42265
Stom	Cluster of Erythrocyte band 7 integral membrane protein (IPI00323748)	IPI00323748 [2]	31 kDa	0	0	0	5	5	4	0.00506332
Stom	Erythrocyte band 7 integral membrane protein	IPI00323748	31 kDa	0	0	0	5	5	4	0.00506332
Stom	Putative uncharacterized protein	IPI00404017	31 kDa	0	0	0	4	3	2	0.0350987
Thy1	Thy-1 membrane glycoprotein	IPI00109727	18 kDa	0	2	2	0	0	0	0.183503
Tln1	Talin-1	IPI00465786	270 kDa	0	2	0	0	0	0	0.42265
Vdac2	Voltage-dependent anion-selective channel protein 2	IPI00122547	32 kDa	2	3	0	0	0	0	0.199359
Mitochondrial
Acadvl	Cluster of Very long-chain specific acyl-CoA dehydrogenase, mitochondrial (IPI00119203)	IPI00119203 [2]	71 kDa	0	2	0	0	0	0	0.42265
Acadvl	Very long-chain specific acyl-CoA dehydrogenase, mitochondrial	IPI00119203	71 kDa	0	2	0	0	0	0	0.42265
Acadvl	Uncharacterized protein	IPI00649885	69 kDa	0	2	0	0	0	0	0.42265
Aco2	Aconitate hydratase, mitochondrial	IPI00116074	85 kDa	0	3	0	0	0	0	0.42265
Atp2a3	Cluster of Isoform SERCA3B of Sarcoplasmic/endoplasmic reticulum calcium ATPase 3 (IPI00336889)	IPI00336889 [3]	114 kDa	2	0	0	0	0	0	0.42265
Atp2a3	Isoform SERCA3B of Sarcoplasmic/endoplasmic reticulum calcium ATPase 3	IPI00336889	114 kDa	2	0	0	0	0	0	0.42265
Atp2a3	sarcoplasmic/endoplasmic reticulum calcium ATPase 3 isoform c	IPI00944111	113 kDa	2	0	0	0	0	0	0.42265
Atp2a3	Isoform SERCA3A of Sarcoplasmic/endoplasmic reticulum calcium ATPase 3	IPI00988797	110 kDa	2	0	0	0	0	0	0.42265
Atp5b	ATP synthase subunit beta, mitochondrial	IPI00468481	56 kDa	9	10	8	3	0	3	0.00746108
Atp5a1	ATP synthase subunit alpha, mitochondrial	IPI00130280	60 kDa	6	6	5	0	0	0	0.00344235
Gbas	Protein NipSnap homolog 2	IPI00115827	33 kDa	0	0	0	3	3	0	0.183503
Hadhb	Cluster of Trifunctional enzyme subunit beta, mitochondrial (IPI00115607)	IPI00115607 [2]	51 kDa	0	2	0	0	0	0	0.42265
Hadhb	Trifunctional enzyme subunit beta, mitochondrial	IPI00115607	51 kDa	0	2	0	0	0	0	0.42265
Hadhb	Uncharacterized protein	IPI00858282	19 kDa	0	2	0	0	0	0	0.42265
Hadha	Trifunctional enzyme subunit alpha, mitochondrial	IPI00223092	83 kDa	0	2	0	0	0	0	0.42265
Idh2	Cluster of Isocitrate dehydrogenase [NADP], mitochondrial (IPI00318614)	IPI00318614	51 kDa	2	0	0	0	0	0	0.42265
Idh2	Isocitrate dehydrogenase [NADP], mitochondrial	IPI00318614	51 kDa	2	0	0	0	0	0	0.42265
mt-Co2	Cytochrome c oxidase subunit 2	IPI00131176	26 kDa	0	0	0	2	0	0	0.42265
Ndufb10	Cluster of NADH dehydrogenase [ubiquinone] 1 beta subcomplex subunit 10 (IPI00121288)	IPI00121288 [2]	21 kDa	2	3	5	2	0	0	0.078155
Ndufb10	NADH dehydrogenase [ubiquinone] 1 beta subcomplex subunit 10	IPI00121288	21 kDa	2	3	5	2	0	0	0.078155
Ndufb10	Uncharacterized protein	IPI00880613	18 kDa	0	2	4	2	0	0	0.386809
Ndufs3	Cluster of NADH dehydrogenase [ubiquinone] iron-sulfur protein 3, mitochondrial (IPI00121309)	IPI00121309 [2]	30 kDa	3	3	4	0	0	0	0.00985246
Ndufs3	NADH dehydrogenase [ubiquinone] iron-sulfur protein 3, mitochondrial	IPI00121309	30 kDa	3	3	4	0	0	0	0.00985246
Ndufs3	NADH dehydrogenase [ubiquinone] iron-sulfur protein 3, mitochondrial-like	IPI00475158	30 kDa	2	2	3	0	0	0	0.0198039
Ndufs8	NADH dehydrogenase [ubiquinone] iron-sulfur protein 8, mitochondrial	IPI00170093	24 kDa	0	2	2	0	0	0	0.183503
Ndufs1	NADH-ubiquinone oxidoreductase 75 kDa subunit, mitochondrial	IPI00308882	80 kDa	2	0	0	0	0	0	0.42265
Ndufv1	Cluster of Uncharacterized protein (IPI00928416)	IPI00928416 [2]	50 kDa	0	3	0	0	0	0	0.42265
Ndufv1	Uncharacterized protein	IPI00928416	50 kDa	0	3	0	0	0	0	0.42265
Ndufv1	Uncharacterized protein	IPI00928387	42 kDa	0	3	0	0	0	0	0.42265
Ndufv2	Isoform 1 of NADH dehydrogenase [ubiquinone] flavoprotein 2, mitochondrial	IPI00169925	27 kDa	0	0	2	0	0	0	0.42265
Prdx2	Cluster of Peroxiredoxin-2 (IPI00117910)	IPI00117910 [2]	22 kDa	2	0	0	0	0	0	0.42265
Prdx2	Peroxiredoxin-2	IPI00117910	22 kDa	2	0	0	0	0	0	0.42265
Prdx2	peroxiredoxin-2-like	IPI00986893	22 kDa	2	0	0	0	0	0	0.42265
Slc25a4	Cluster of ADP/ATP translocase 1 (IPI00115564)	IPI00115564 [2]	33 kDa	4	5	4	0	0	0	0.00586515
Slc25a4	ADP/ATP translocase 1	IPI00115564	33 kDa	4	5	4	0	0	0	0.00586515
Slc25a5	ADP/ATP translocase 2	IPI00127841	33 kDa	3	3	3	0	0	0	#DIV/0!
Uqcrc1	Cytochrome b-c1 complex subunit 1, mitochondrial	IPI00111885	53 kDa	2	0	2	0	0	0	0.183503
Uqcrc2	Cytochrome b-c1 complex subunit 2, mitochondrial	IPI00119138	48 kDa	0	2	0	0	0	0	0.42265
Vdac1	Isoform Pl-VDAC1 of Voltage-dependent anion-selective channel protein 1	IPI00122549 (+1)	32 kDa	2	2	3	0	0	0	0.0198039
Vdac3	Voltage-dependent anion-selective channel protein 3	IPI00122548	31 kDa	2	2	2	0	0	0	#DIV/0!
Nuclear
Hist1h2bp	Putative uncharacterized protein	IPI00459318	16 kDa	0	2	0	0	0	0	0.42265
Hist2h4	Histone H4	IPI00407339	11 kDa	5	8	7	2	0	2	0.0101537
Hist2h2bb	Cluster of Hist2h2bb protein (IPI00124518)	IPI00124518 [5]	13 kDa	0	2	0	0	0	0	0.42265
Hist2h2bb	Hist2h2bb protein	IPI00124518	13 kDa	0	2	0	0	0	0	0.42265
Hist1h2bp	Isoform 2 of Histone H2B type 1-P	IPI00761713	16 kDa	0	2	0	0	0	0	0.42265
Hist1h2bm	Histone H2B type 1-M	IPI00282269	14 kDa	0	2	0	0	0	0	0.42265
Gm13646	Histone H2B	IPI00876549	15 kDa	0	2	0	0	0	0	0.42265
Hist1h2bk	Histone H2B type 1-K	IPI00265768	14 kDa	0	2	0	0	0	0	0.42265
Hnrnph1	Cluster of Uncharacterized protein (IPI00224729)	IPI00224729	51 kDa	0	2	0	0	0	0	0.42265
Hnrnph1	Uncharacterized protein	IPI00224729	51 kDa	0	2	0	0	0	0	0.42265
Lmna	Isoform A of Prelamin-A/C	IPI00620256	74 kDa	0	0	3	0	0	0	0.42265
S100a11	Cluster of Protein S100-A11 (IPI00119202)	IPI00119202 [2]	11 kDa	2	2	2	0	0	0	#DIV/0!
S100a11	Protein S100-A11	IPI00119202 (+1)	11 kDa	2	2	2	0	0	0	#DIV/0!
Secreted
Gpx3	Cluster of glutathione peroxidase 3 isoform 1 (IPI00845541)	IPI00845541 [2]	28 kDa	0	2	0	0	0	0	0.42265
Gpx3	glutathione peroxidase 3 isoform 1	IPI00845541	28 kDa	0	2	0	0	0	0	0.42265
Gpx3	Glutathione peroxidase	IPI00649941	22 kDa	0	2	0	0	0	0	0.42265
Hbb-b1	Cluster of hemoglobin subunit beta-1-like isoform 5 (IPI00985596)	IPI00985596 [2]	17 kDa	0	2	0	0	0	0	0.42265
Hbb-b1	hemoglobin subunit beta-1-like	IPI00988950	16 kDa	0	2	0	0	0	0	0.42265
Hbb-b1	Uncharacterized protein	IPI00831055	11 kDa	0	2	0	0	0	0	0.42265
Igh-6	Ig mu chain C region membrane-bound form	IPI00177214 (+1)	53 kDa	0	0	0	0	0	2	0.42265
Klk14	Kallikrein-14	IPI00229559	27 kDa	2	0	0	0	0	0	0.42265
Sftpa1	Pulmonary surfactant-associated protein A	IPI00282403 (+1)	26 kDa	0	4	2	2	0	0	0.386809
Tinagl1	Tubulointerstitial nephritis antigen-like	IPI00115458	53 kDa	2	3	4	0	0	0	0.0350987
